# Supplementary material for: Colonization of dermal arterioles by Neisseria meningitidis provides a safe haven from neutrophils
Source: Nat Commun. 2021 Jul 27;12:4547. doi: 10.1038/s41467-021-24797-z (PMC8316345; doi:10.1038/s41467-021-24797-z)
Supplement: Supplementary file 11 — Source data [file 41467_2021_24797_MOESM11_ESM.xlsx]

## Sheet: Fig.1
Source Data Figure 1
c	Flow cytometry quantification of the numbers of neutrophils normalized per milligram of skin. Each value corresponds to one mouse.
	3h							6h								16h											24h
	Exp #	Human graft						Exp #	Human graft							Exp #	Human graft						Mouse skin				Exp #	Human graft
		Non-Infected			Infected				Non-Infected			Infected					Non-Infected			Infected			Infected					Non-Infected				Infected
	#1	82	73	76	232	93	137	#4	114	122	50	418	549	477	-	#7	96	47	172	562	378	682	67	234	127	-	#10	183	283	90	-	812	1602	1404	1945	-
	#2	150	783	-	175	279	135	#5	128	95	129	1744	533	202	99	#8	129	201	-	639	415	-	223	23	105	-	#11	170	348	292	319	1582	1211	1021	810	-
	#3	68	193	155	257	165	74	#6	85	141	124	189	110	76	269	#9	183	271	150	631	553	-	122	126	54	10	#12	5	30	53	129	204	939	2099	457	-
																											#13	69	57	840	-	1666	1839	5608	1644	-
	Statistics:																										#14	81	235	469	235	796	1199	775	926	445
	3h, 6h, and 24h time points: Two-tailed Mann-Whitney test per time point (each time point has been analyzed in independent experiments)
		3h: Non-Infected versus Infected: P value = 0.321, Significantly different (P < 0.05)? No, P value summary: ns (not significant)
		6h: Non-Infected versus Infected: P value = 0.0251, Significantly different (P < 0.05)? Yes, P value summary: *
		24h: Non-Infected versus Infected: P value < 0.0001, Significantly different (P < 0.05)? Yes, P value summary: ****
	16h time point: Two-tailed Kruskal-Wallis test with Dunn’s correction for multiple comparisons
		Hm Non-Infected versus Hm Infected: adjusted P value = 0.0482, Significantly different (P < 0.05)? Yes, P value summary: *
		Hm Non-Infected versus Mse Infected: adjusted P value = 0.9887, Significantly different (P < 0.05)? No, P value summary: ns (not significant)
		Hm Infected versus Mse Infected: adjusted P value = 0.0016, Significantly different (P < 0.05)? Yes, P value summary: **
d	Videos obtained from intravital imaging were used to quantify the numbers of neutrophils per square millimeter of endothelium. Each column corresponds to the analysis of one vessel.
	Mouse#	1			2							3				4																										5		6
	Time (Hours)	Vessel #1	Vessel #2	Vessel #3	Vessel #4	Vessel #5	Vessel #6	Vessel #7	Vessel #8	Vessel #9	Vessel #10	Vessel #11	Vessel #12	Vessel #13	Vessel #14	Vessel #15	Vessel #16	Vessel #17	Vessel #18	Vessel #19	Vessel #20	Vessel #21	Vessel #22	Vessel #23	Vessel #24	Vessel #25	Vessel #26	Vessel #27	Vessel #28	Vessel #29	Vessel #30	Vessel #31	Vessel #32	Vessel #33	Vessel #34	Vessel #35	Vessel #36	Vessel #37	Vessel #38	Vessel #39	Vessel #40	Vessel #41	Vessel #42	Vessel #43	Vessel #44	Vessel #45	Vessel #46	Vessel #47	Vessel #48
	0	0	0	0	0	0	0	0	0	0	0	0	0	0	0	0	0	0	0	0	0	0	0	0	0	0	0	0	0	0	0	0	0	0	0	0	0	0	0	0	0	0	0	0	0	0	0	0	374.5
	0.25	0	0	0	0	0	0	0	0	0	0	0	0	0	0	0	0	0	0	0	0	0	0	0	0	0	0	0	0	0	0	0	0	0	0	0	0	0	0	0	0	0	0	0	0	0	0	0	374.5
	0.5	0	0	0	0	0	0	0	0	0	0	0	0	0	0	0	0	0	0	0	0	0	0	0	0	0	0	0	0	0	0	0	0	0	0	0	0	0	0	0	0	0	0	0	0	0	0	0	374.5
	0.75	0	0	0	0	0	0	0	0	0	0	0	0	0	0	0	0	0	0	0	0	0	0	0	0	0	0	0	0	0	0	0	0	0	0	0	0	0	0	0	0	0	0	0	0	0	0	0	374.5
	1	0	0	0	0	0	0	0	0	0	0	0	0	0	0	0	0	0	0	0	0	0	0	0	0	0	0	0	0	0	0	0	0	0	0	0	0	0	0	0	0	0	0	0	0	0	0	32.2	374.5
	1.25	0	0	0	0	0	0	0	0	0	0	0	0	0	0	0	0	0	0	0	0	0	0	0	0	0	0	0	0	0	0	0	0	0	0	0	0	0	0	0	0	0	0	0	0	0	0	64.5	374.5
	1.5	0	0	0	0	0	0	0	0	0	0	0	0	22.1	0	0	0	0	0	0	0	0	0	0	0	0	0	0	0	0	0	0	0	0	21.1	0	0	0	0	0	0	0	0	0	0	0	0	64.5	374.5
	1.75	0	0	0	0	0	0	0	0	0	0	0	0	22.1	0	0	0	0	0	0	0	0	0	0	0	0	0	0	0	0	0	0	0	0	21.1	0	49.8	0	0	0	0	0	0	0	0	0	0	96.7	374.5
	2	0	0	0	0	0	0	0	0	0	0	0	0	22.1	0	0	0	0	0	0	0	0	0	0	0	0	0	0	0	0	0	0	0	0	21.1	0	49.8	0	0	0	0	342.3	0	0	0	0	0	161.2	374.5
	2.25	0	0	0	0	0	0	0	0	18.1	0	0	0	22.1	0	0	0	0	0	0	0	0	0	0	0	0	0	0	0	0	0	0	0	0	21.1	0	74.7	0	0	0	0	342.3	0	0	0	0	0	257.9	374.5
	2.5	0	0	0	0	0	0	0	0	18.1	0	59.2	0	22.1	0	0	0	0	0	0	0	0	0	0	0	0	0	0	0	0	0	0	0	0	21.1	0	99.7	0	0	0	0	342.3	0	0	0	0	0	193.4	374.5
	2.75	0	0	0	0	0	0	0	0	27.1	0	59.2	0	22.1	0	0	0	0	0	0	0	0	0	0	0	0	0	0	0	0	0	0	0	0	21.1	0	149.5	0	0	0	0	342.3	0	0	0	0	0	257.9	374.5
	3	9.8	0	0	0	0	0	0	63.2	27.1	7.3	49.4	0	22.1	59.1	0	0	0	0	0	0	0	0	0	0	0	0	0	0	0	0	0	0	0	21.1	0	149.5	0	0	0	0	513.4	0	0	0	0	0	354.6	374.5
	3.25	9.8	0	0	0	0	0	0	78.9	27.1	7.3	69.1	0	22.1	59.1	0	0	0	0	0	0	0	0	0	0	0	0	0	0	0	0	0	0	0	21.1	0	149.5	0	0	0	0	513.4	0	223.4	47.7	0	0	483.5	374.5
	3.5	9.8	0	0	0	0	0	0	86.8	27.1	7.3	98.7	42.6	44.2	59.1	0	0	0	0	0	0	0	0	0	0	0	30.1	0	181.7	0	0	0	0	0	21.1	0	149.5	0	0	0	0	513.4	0	335.1	71.6	96.5	0	773.6	374.5
	3.75	9.8	0	0	0	0	0	0	110.5	27.1	7.3	108.6	42.6	44.2	59.1	0	0	0	0	0	0	0	0	0	0	0	30.1	0	181.7	0	0	0	0	0	21.1	0	149.5	0	0	0	0	513.4	0	335.1	71.6	96.5	0	967	374.5
	4	9.8	0	0	0	0	0	0	118.4	27.1	7.3	108.6	42.6	88.4	59.1	0	0	0	0	0	0	0	0	0	0	0	30.1	0	181.7	0	0	0	0	0	21.1	0	149.5	0	0	0	0	513.4	0	335.1	71.6	96.5	0	1063.7	374.5
	4.25	9.8	0	0	0	0	0	0	118.4	27.1	7.3	108.6	42.6	88.4	59.1	0	0	0	0	0	0	0	0	0	0	0	30.1	142	363.4	0	0	0	0	0	21.1	0	149.5	0	0	0	0	513.4	0	335.1	71.6	96.5	0	1063.7	374.5
	4.5	9.8	0	0	0	0	0	0	118.4	27.1	7.3	108.6	42.6	88.4	59.1	0	0	0	0	0	0	0	0	0	0	0	30.1	142	363.4	0	0	0	0	0	21.1	0	149.5	0	0	0	0	513.4	0	335.1	71.6	96.5	0	1160.4	374.5
	4.75	9.8	0	0	0	0	0	0	118.4	27.1	7.3	148.1	42.6	88.4	59.1	0	0	0	0	0	0	0	0	0	0	0	30.1	142	726.7	0	0	0	0	0	21.1	0	149.5	0	0	0	0	513.4	0	335.1	71.6	96.5	0	1160.4	374.5
	5	9.8	0	0	0	0	0	0	118.4	27.1	7.3	148.1	42.6	110.5	59.1	0	0	0	0	0	0	0	0	0	0	0	30.1	142	726.7	0	0	0	0	0	21.1	0	149.5	0	0	0	0	513.4	0	335.1	71.6	96.5	0	1160.4	374.5
	5.25	9.8	0	0	0	0	0	0	118.4	27.1	7.3	148.1	42.6	132.6	59.1	0	0	0	0	0	0	0	0	0	0	0	30.1	142	726.7	0	0	0	0	0	21.1	0	149.5	0	0	0	0	513.4	0	335.1	71.6	96.5	0	1160.4	374.5
	5.5	19.6	0	0	0	0	0	0	118.4	27.1	7.3	148.1	42.6	154.7	59.1	0	0	0	0	0	0	0	0	0	0	0	30.1	142	726.7	0	0	0	0	0	21.1	0	149.5	0	0	0	0	513.4	0	446.8	71.6	96.5	0	1160.4	374.5
	5.75	19.6	0	0	0	0	0	0	118.4	27.1	7.3	148.1	42.6	154.7	59.1	0	0	0	0	0	0	0	0	0	0	0	30.1	142	726.7	0	0	0	0	0	21.1	0	149.5	0	0	0	0	513.4	0	446.8	71.6	96.5	0	1160.4	374.5
	6	19.6	0	0	0	0	0	0	134.2	27.1	7.3	157.9	42.6	154.7	59.1	0	0	0	0	0	0	0	0	0	0	0	30.1	142	726.7	0	0	0	0	0	21.1	0	149.5	0	0	0	0	513.4	0	446.8	71.6	96.5	0	1160.4	374.5
[truncated: 10 more columns]

## Sheet: Fig.2
Source Data Figure 2
b	Bacterial colony forming unit (CFU) counts per milliliter of blood from mice infected for 5 minutes with indicated bacterial strains.																f	Bacterial colony forming unit (CFU) counts per milliliter of blood from mice infected for the indicated times with indicated bacterial strains.
	Each value corresponds to one mouse.																	Each value corresponds to one mouse.
	WT			ΔPilC1			ΔPilD											5 min						6h						24h
	N=1	N=2	N=3	N=1	N=2	N=3	N=1	N=2	N=3									SB bacterial strain			SA bacterial strain			SB bacterial strain			SA bacterial strain			SB bacterial strain			SA bacterial strain
	302200	4240000	1960000	1960000	1800000	2860000	-	-	4400000									N=1	N=2	N=3	N=1	N=2	N=3	N=1	N=2	N=3	N=1	N=2	N=3	N=1	N=2	N=3	N=1	N=2	N=3
	703600	4960000	2790000	2200000	2470000	3320000	-	-	2680000									1440000	1436000	1281000	1380000	1004000	1892000	651000	25000	676000	654000	126000	628800	70000	892500	224600	92000	13400	171000
	868000	1280000	3320000	-	-	-	-	-	3660000									2688000	613000	19520000	1512000	1306000	1390000	1420000	390200	444000	566000	504000	705200	118000	123500	202000	92000	457200	680000
	4780000	1410000	1860000	-	-	-	-	-	-									1304000	2015000	-	1296000	1346000	-	576000	-	-	163000	-	-	9800	2248000	-	68400	536000	-
	-	-	1170000	-	-	-	-	-	-
	Statistics:																	Statistics:
	Two-tailed Kruskal-Wallis test with Dunn’s correction for multiple comparisons																	Two-tailed Mann-Whitney test per time point (each time point has been analyzed in independent experiments)
		WT versus ΔPilC1: adjusted P value > 0.9999, Significantly different (P < 0.05)? No, P value summary: ns (not significant)																	5 min: SB versus SA: P value = 0.5054, Significantly different (P < 0.05)? No, P value summary: ns (not significant)
		WT versus ΔPilD: adjusted P value = 0.2875, Significantly different (P < 0.05)? No, P value summary: ns (not significant)																	6h: SB versus SA: P value = 0.9015, Significantly different (P < 0.05)? No, P value summary: ns (not significant)
		ΔPilC1 versus ΔPilD: adjusted P value = 0.7807, Significantly different (P < 0.05)? No, P value summary: ns (not significant)																	24h: SB versus SA: P value = 0.7001, Significantly different (P < 0.05)? No, P value summary: ns (not significant)
c	Bacterial colony forming unit (CFU) counts per milligram of skin from mice infected for 24h with indicated bacterial strains.																g	Bacterial colony forming unit (CFU) counts per milligram of skin from mice infected for 24h with indicated bacterial strains.
	Each value corresponds to one mouse.																	Each value corresponds to one mouse.
	WT			ΔPilC1			ΔPilD											SB bacterial strain			SA bacterial strain
	N=1	N=2	N=3	N=1	N=2	N=3	N=1	N=2	N=3									N=1	N=2	N=3	N=1	N=2	N=3
	34048	9195	13846	349	303	1878	-	-	39									1042	726	20602	9	149	349
	12738	16667	10937	1258	472	2048	-	-	16									691	6931	91406	40	667	1101
	45741	9467	8222	-	-	-	-	-	180									1083	22727	-	233	349	2621
	19753	12980	6329	-	-	-	-	-	-
	-	-	-	-	-	-	-	-	-									Statistics:
																		Two-tailed Mann-Whitney test: SB versus SA: P value = 0.0104, Significantly different (P < 0.05)? Yes, P value summary: *
	Statistics:
	Two-tailed Kruskal-Wallis test with Dunn’s correction for multiple comparisons
		WT versus ΔPilC1: adjusted P value = 0.0112, Significantly different (P < 0.05)? Yes, P value summary: *
		WT versus ΔPilD: adjusted P value = 0.0023, Significantly different (P < 0.05)? Yes, P value summary: **
		ΔPilC1 versus ΔPilD: adjusted P value = 0.9152, Significantly different (P < 0.05)? No, P value summary: ns (not significant)
d	Flow cytometry quantification of neutrophil numbers per milligram of human xenografts harvested from non-infected mice and mice infected for 24h with indicated bacterial strains.																h	Flow cytometry quantification of neutrophil numbers per milligram of human xenografts harvested from non-infected mice and mice infected for 24h with indicated bacterial strains.
	Each value corresponds to one mouse.																	Each value corresponds to one mouse.
	Non-infected			WT bacterial strain			ΔPilC1 bacterial strain			ΔPilD bacterial strain								SB bacterial strain		SA bacterial strain
	N=1	N=2	N=3	N=1	N=2	N=3	N=1	N=2	N=3	N=1	N=2	N=3						N=1	N=2	N=1	N=2
	85	100	155	1170	3570	5521	32	207	756	-	-	217						1378	1598	426	1200
	137	38	251	2281	3575	1360	1077	476	201	-	-	160						-	1132	522	751
	-	-	63	395	2488	1125	-	-	-	-	-	291						1939	-	796	-
	-	-	-		-	-	-	-	-	-	-	-
	-	-	-	-	-	-	-	-	-	-	-	-						Statistics:
																		Two-tailed Mann-Whitney test: SB versus SA: P value = 0.0317, Significantly different (P < 0.05)? Yes, P value summary: *
	Statistics:
	Two-tailed Kruskal-Wallis test with Dunn’s correction for multiple comparisons
		Non-infected versus WT: adjusted P value = 0.0001, Significantly different (P < 0.05)? Yes, P value summary: ***
		Non-infected versus ΔPilC1: adjusted P value = 0.4781, Significantly different (P < 0.05)? No, P value summary: ns (not significant)
		Non-infected versus ΔPilD: adjusted P value = 0.9472, Significantly different (P < 0.05)? No, P value summary: ns (not significant)

## Sheet: Fig.3
Source Data Figure 3
b	Flow cytometry analysis of the percentage of blood circulating neutrophils among CD45-positive cells in non-infected mice pretreated with either the isotype control antibody or																				f	Vessels were classified as healthy, congested or breached in the xenografts of mice infected for the indicated time points. NI = Non-infected.
	the neutrophil-depleting antibody (RB6-8C5) for the indicated times. Each value corresponds to one mouse.																					Each value corresponds to the percentage of vessels per caterogy and per mouse.
	24h								48h														Healthy vessels						Congested vessels						Breached vessels
	Isotype control				Neutrophil-depleting antibody				Isotype control				Neutrophil-depleting antibody										NI	3h	6h	16h	24h		NI	3h	6h	16h	24h		NI	3h	6h	16h	24h
	N=1	N=2	N=3	N=4	N=1	N=2	N=3	N=4	N=1	N=2	N=3	N=4	N=1	N=2	N=3	N=4						N=1	77.36	63.21	45.11	14.35	4.9		20.75	29.02	46.81	58.3	78.32		3.77	4.15	5.53	25.11	20.28
	13.3	60.2	73	28.8	1.3	0.31	1.21	3.79	69.9	47.1	52.9	91.1	24.6	5.97	2.26	25.6						N=2	87.06	60.19	37.8	13.64	4.68		9.41	31.75	42.13	71.72	66.55		2.35	1.9	11.02	23.74	35.61
	31.6	58.6	71.4	-	4.11	0.52	0.36	-	59	80	79.8	86.3	6.51	7.4	22.9	-						N=3	92.86	69.47	46.58	14.61	2.81		7.14	27.37	39.73	77.53	45.61		0	1.05	4.79	25.84	18.13
	24.4	66.1	58.7	79.6	3.64	0.41	-	9.05	63.5	36	-	75.2	-	15.8	13.9	-						N=4	92.65	62.16	-	-	-		7.35	37.84	-	-	-		0	0	-	-	-
	-	64.7	72.2	61	-	-	-	8.97	39.2	50.3	84.7	-	-	2.15	-	23.9						N=5	83.33	-	-	-	-		12.5	-	-	-	-		4.17	-	-	-	-
	Statistics:
	Two-tailed Mann-Whitney test per time point (each time point has been analyzed in independent experiments)
		24h: Ctl versus Neutro depletion: P value < 0.0001, Significantly different (P < 0.05)? Yes, P value summary: ****
		48h: Ctl versus Neutro depletion: P value < 0.0001, Significantly different (P < 0.05)? Yes, P value summary: ****
c	Bacterial colony forming unit (CFU) counts per milliliter of blood from mice infected for 5 minutes or 24h and pretreated with the isotype control or the neutrophil-depleting antibody.																				g	Vessels were classified as congested or breached in the xenografts of mice upon 24h infection and neutrophil depletion.
	Each value corresponds to one mouse.																					Each value corresponds to the percentage of vessels per caterogy and per mouse.
	5 min								24h														Congested vessels				Breached vessels
	Isotype control				Neutrophil-depleting antibody				Isotype control				Neutrophil-depleting antibody										NI	INF + N	INF - N		NI	INF + N	INF - N		Legend:
	N=1	N=2	N=3	N=4	N=1	N=2	N=3	N=4	N=1	N=2	N=3	N=4	N=1	N=2	N=3	N=4						N=1	18	68	48		4	17	38		NI = Non-infected animals
	1280000	1410000	892000	1281000	770000	580000	7840000	1328000	1000	18000	6000	224600	210000	8000	173200	518000						N=2	8	77	57		13	18	30		INF + N = infected animals without neutrophil depletion
	1410000	816000	613000	1304000	1090000	648000	2047000	1208000	35000	69000	123500	7000	50000	19000	732000	1664000						N=3	5	78	58		12	23	31		INF - N = infected animals upon neutrophil depletion
	1280000	840000	2015000	1436000	1710000	3850000	347000	1644000	2232000	7000	2248000	1480000	660000	148800	113000	-
	-	-	-	-	796000	7480000	-	-	-	-	-	-	-	-	-	-						Statistics:
																						Two-tailed One-way ANOVA with Holm-Sidak’s correction for multiple comparisons per vessel category
	Statistics:																						Congested vessels:
	Two-tailed Mann-Whitney test per time point (each time point has been analyzed in independent experiments)																							NI versus INF + N: Adjusted P value < 0.0001, Significantly different (P < 0.05)? Yes, P value summary: ****
		5 min: Ctl versus Neutro depletion: P value = 0.8103, Significantly different (P < 0.05)? No, P value summary: ns (not significant)																						NI versus INF - N: Adjusted P value = 0.0002, Significantly different (P < 0.05)? Yes, P value summary: ***
		24h: Ctl versus Neutro depletion: P value = 0.3086, Significantly different (P < 0.05)? No, P value summary: ns (not significant)																						INF + N versus INF - N: Adjusted P value = 0.0063, Significantly different (P < 0.05)? Yes, P value summary: **
																							Breached vessels:
																								NI versus INF + N: Adjusted P value = 0.0312, Significantly different (P < 0.05)? Yes, P value summary: *
																								NI versus INF - N: Adjusted P value = 0.0015, Significantly different (P < 0.05)? Yes, P value summary: **
																								INF + N versus INF - N: Adjusted P value = 0.0149, Significantly different (P < 0.05)? Yes, P value summary: *
d	Flow cytometry quantification of neutrophil numbers per milligram of human xenografts harvested from mice infected for 24h and pretreated with either the isotype control or the neutrophil-depleting antibody.																				h	Quantification of vascular permeability upon mouse infection (24h) and neutrophil depletion with the anti-Ly-6G antibody (clone 1A8) using Evans blue.
	Each value corresponds to one mouse.																					Each value corresponds to the concentration of Evans blue within the xenografts per mouse.
	Isotype control				Neutrophil-depleting antibody																		[Evans blue] mg/ml
	N=1	N=2	N=3	N=4	N=1	N=2	N=3	N=4															NI	INF + N	INF - N		Legend:
	214	1311	1337	437	11	63	-	926														N=1	7.6	15.8	15.15		NI = Non-infected animals
	2217	1733	301	1847	671	104	123	40															6	7.65	30.45		INF + N = infected animals without neutrophil depletion
	1934	1067	936	802	498	-	-	63														N=2	1.2	12.1	27.25		INF - N = infected animals upon neutrophil depletion
	-	487	537	-	796000	132	87	-															-	12.95	-
																						N=3	8.9	15.7	21.5
	Statistics:																						6.75	16.6	22.35
	Two-tailed Mann-Whitney test: Ctl versus Neutro depletion: P value = 0.0003, Significantly different (P < 0.05)? Yes, P value summary: ***																					N=4	6	7.25	30.55
																						Statistics:
																						Two-tailed One-way ANOVA with Holm-Sidak’s correction for multiple comparisons
																							NI versus INF + N: Adjusted P value = 0.0164, Significantly different (P < 0.05)? Yes, P value summary: *
																							NI versus INF - N: Adjusted P value < 0.0001, Significantly different (P < 0.05)? Yes, P value summary: ****
																							INF + N versus INF - N: Adjusted P value = 0.0003, Significantly different (P < 0.05)? Yes, P value summary: ***
e	Bacterial colony forming unit (CFU) counts per milligram of skin from mice infected for 24h and pretreated with either the isotype control or the neutrophil-depleting antibody.
	Each value corresponds to one mouse.
	Isotype control			Neutrophil-depleting antibody
	N=1	N=2	N=3	N=1	N=2	N=3
	42	1181	40	10938	1803	121166
	1080	641	1656	139655	1179	20602
	-	9	-	32065	23109	91406
	-	-	-	9353	-	-
	Statistics:
	Two-tailed Mann-Whitney test: Ctl versus Neutro depletion: P value = 0.0004, Significantly different (P < 0.05)? Yes, P value summary: ***

## Sheet: Fig.4
Source Data Figure 4
a	Bacterial colony forming unit (CFU) counts per milligram of dissociated human xenografts collected from either																							g	Percentage of vessels recruiting at least one neutrophil following infection according to the different vascular beds.
	intravenously or intradermally infected mice for 3 hours. Each value corresponds to one mouse.
																									Time (hours)	0	0.25	0.5	0.75	1	1.25	1.5	1.75	2	2.25	2.5	2.75	3	3.25	3.5	3.75	4	4.25	4.5	4.75	5	5.25	5.5	5.75
	Intravascular			Intradermal																					Arteriole	0	0	0	0	0	4.16667	12.5	12.5	16.6667	20.8333	25	33.3333	50	54.1667	58.3333	58.3333	58.3333	62.5	62.5	62.5	62.5	70.8333	70.8333	70.8333
	N=1	N=2	N=3	N=1	N=2	N=3																			Venule	0	0	0	0	9.09091	9.09091	9.09091	18.1818	18.1818	18.1818	18.1818	18.1818	18.1818	36.3636	54.5455	54.5455	54.5455	63.6364	63.6364	63.6364	63.6364	63.6364	63.6364	63.6364
	60000	22727	30952	3921	7202	14286																			Capillaries	4.7619	4.7619	4.7619	4.7619	4.7619	4.7619	4.7619	4.7619	4.7619	4.7619	4.7619	4.7619	4.7619	4.7619	9.52381	9.52381	9.52381	9.52381	9.52381	9.52381	9.52381	9.52381	9.52381	9.52381
	61165	4891	11012	4927	333	65487
	60656	-	-	11418	-	-
	Statistics:
	Two-tailed Mann-Whitney test:
		IV versus ID: P value = 0.1649, Significantly different (P < 0.05)? No, P value summary: ns (not significant)
c	Flow cytometry analysis of neutrophil numbers per milligram of human xenografts collected from control (PBS) and infected (3h) mice by either																							h	Numbers of neutrophils per square millimetre of endothelium according to the different vascular beds during the first 6 hours of the infection. Each column corresponds to one vessel.
	intravenous (IV) or intradermal (ID) injection. Each value corresponds to one mouse.
																									Time (hours)	Arterioles
	Control (PBS)						Infected (Nm)																		0	0	0	0	0	0	0	0	0	0	0	0	0	0	0	0	0	0	0	0	0	0	0	0	0
	IV			ID			IV			ID															0.25	0	0	0	0	0	0	0	0	0	0	0	0	0	0	0	0	0	0	0	0	0	0	0	0
	N=1	N=2	N=3	N=1	N=2	N=3	N=1	N=2	N=3	N=1	N=2	N=3													0.5	0	0	0	0	0	0	0	0	0	0	0	0	0	0	0	0	0	0	0	0	0	0	0	0
	783	193	230	105	217	171	155	74	279	257	1200	1913													0.75	0	0	0	0	0	0	0	0	0	0	0	0	0	0	0	0	0	0	0	0	0	0	0	0
	68	129	108	266	291	541	257	175	135	303	3628	421													1	0	0	0	0	0	0	0	0	0	0	0	0	0	0	0	0	0	0	0	0	0	0	0	0
	-	-	-	-	-	-	165	-	-	567	3933	-													1.25	0	0	0	0	0	0	0	0	0	0	0	0	0	0	0	0	0	0	0	26.5	0	0	0	0
																									1.5	0	0	0	0	0	0	0	0	0	0	22.1	0	0	21.1	0	0	0	0	0	26.5	0	0	0	0
	Statistics:																								1.75	0	0	0	0	0	0	0	0	0	0	22.1	0	0	21.1	0	0	0	0	0	26.5	0	0	0	0
	Two-tailed Kruskal-Wallis test with Dunn’s correction for multiple comparisons																								2	0	0	0	0	0	0	0	0	0	0	22.1	0	0	21.1	0	342.3	0	0	0	79.6	0	0	0	0
		IV PBS versus IV Nm: Adjusted P value = 0.9484, Significantly different (P < 0.05)? No, P value summary: ns (not significant)																							2.25	0	0	0	0	0	0	18.1	0	0	0	22.1	0	0	21.1	0	342.3	0	0	0	132.6	0	0	0	0
		ID PBS versus ID Nm: Adjusted P value = 0.0353, Significantly different (P < 0.05)? Yes, P value summary: *																							2.5	0	0	0	0	0	0	18.1	0	59.2	0	22.1	0	0	21.1	0	342.3	0	0	0	132.6	0	0	0	0
		IV Nm versus ID Nm: Adjusted P value = 0.0016, Significantly different (P < 0.05)? Yes, P value summary: **																							2.75	0	0	0	0	0	0	27.1	0	59.2	0	22.1	0	0	21.1	0	342.3	0	25.2	18.4	265.3	0	0	0	0
																									3	9.8	0	0	0	0	63.2	27.1	7.3	49.4	0	22.1	59.1	0	21.1	0	513.4	0	88.3	73.5	344.8	0	0	0	0
																									3.25	9.8	0	0	0	0	78.9	27.1	7.3	69.1	0	22.1	59.1	0	21.1	0	513.4	0	88.3	73.5	344.8	0	0	0	8.4
e	Quantification of capillary, venule, and arteriole diameter. Each value corresponds to one vessel.																								3.5	9.8	0	0	0	0	86.8	27.1	7.3	98.7	42.6	44.2	59.1	0	21.1	0	513.4	0	100.9	165.4	291.8	0	0	0	8.4
																									3.75	9.8	0	0	0	0	110.5	27.1	7.3	108.6	42.6	44.2	59.1	0	21.1	0	513.4	0	100.9	238.8	132.6	0	0	0	33.7
	Capillaries							Venules							Arterioles										4	9.8	0	0	0	0	118.4	27.1	7.3	108.6	42.6	88.4	59.1	0	21.1	0	513.4	0	138.8	294	132.6	0	0	0	67.3
	Mouse#							Mouse#							Mouse#										4.25	9.8	0	0	0	0	118.4	27.1	7.3	108.6	42.6	88.4	59.1	0	21.1	0	513.4	0	138.8	257.2	132.6	9.8	0	0	75.7
	#1	#2	#3	#4	#5	#6	#7	#1	#2	#3	#4	#5	#6	#7	#1	#2	#3	#4	#5	#6	#7				4.5	9.8	0	0	0	0	118.4	27.1	7.3	108.6	42.6	88.4	59.1	0	21.1	0	513.4	0	164	257.2	132.6	29.4	0	0	92.6
	10	-	-	10	-	10	10	-	-	-	60	-	19	-	60	85	43	48	62	31	65				4.75	9.8	0	0	0	0	118.4	27.1	7.3	148.1	42.6	88.4	59.1	0	21.1	0	513.4	0	164	294	132.6	29.4	0	0	92.6
	8	-	-	10	-	10	-	-	-	-	34	-	21	-	-	60	44	84	30	33	55				5	9.8	0	0	0	0	118.4	27.1	7.3	148.1	42.6	110.5	59.1	0	21.1	0	513.4	0	176.6	294	132.6	29.4	0	0	101
	-	-	-	10	-	10	-	-	-	-	100	-	25	-	-	15	36	35	-	40	44				5.25	9.8	0	0	0	0	118.4	27.1	7.3	148.1	42.6	132.6	59.1	0	21.1	0	513.4	0	176.6	257.2	132.6	29.4	9.1	32	101
	-	-	-	10	-	-	-	-	-	-	60	-	-	-	-	37	34	-	-	-	85				5.5	19.6	0	0	0	0	118.4	27.1	7.3	148.1	42.6	154.7	59.1	0	21.1	0	513.4	0	176.6	257.2	132.6	39.2	18.2	32	126.2
	-	-	-	10	-	-	-	-	-	-	38	-	-	-	-	48	-	-	-	-	-				5.75	19.6	0	0	0	0	118.4	27.1	7.3	148.1	42.6	154.7	59.1	0	21.1	0	513.4	0	176.6	257.2	132.6	39.2	18.2	32	176.7
	-	-	-	10	-	-	-	-	-	-	24	-	-	-	-	40	-	-	-	-	-				6	19.6	0	0	0	0	134.2	27.1	7.3	157.9	42.6	154.7	59.1	0	21.1	0	513.4	0	176.6	257.2	132.6	39.2	18.2	32	210.4
	-	-	-	10	-	-	-	-	-	-	35	-	-	-	-	65	-	-	-	-	-
	-	-	-	10	-	-	-	-	-	-	65	-	-	-	-	-	-	-	-	-	-				Statistics:
	-	-	-	10	-	-	-	-	-	-	-	-	-	-	-	-	-	-	-	-	-					Arterioles			Venules			Capillaries
	-	-	-	10	-	-	-	-	-	-	-	-	-	-	-	-	-	-	-	-	-				Time (Hours)	Mean	SEM	N	Mean	SEM	N	Mean	SEM	N
	-	-	-	10	-	-	-	-	-	-	-	-	-	-	-	-	-	-	-	-	-				0	0	0	24	0	0	11	17.8333	17.8333	21
	-	-	-	10	-	-	-	-	-	-	-	-	-	-	-	-	-	-	-	-	-				0.25	0	0	24	0	0	11	17.8333	17.8333	21
	-	-	-	10	-	-	-	-	-	-	-	-	-	-	-	-	-	-	-	-	-				0.5	0	0	24	0	0	11	17.8333	17.8333	21
	-	-	-	9	-	-	-	-	-	-	-	-	-	-	-	-	-	-	-	-	-				0.75	0	0	24	0	0	11	17.8333	17.8333	21
	-	-	-	10	-	-	-	-	-	-	-	-	-	-	-	-	-				-				1	0	0	24	2.92727	2.92727	11	17.8333	17.8333	21
																									1.25	1.10417	1.10417	24	5.86364	5.86364	11	17.8333	17.8333	21
	Statistics:																								1.5	2.90417	1.61147	24	5.86364	5.86364	11	17.8333	17.8333	21
	Two-tailed Kruskal-Wallis test with Dunn’s correction for multiple comparisons																								1.75	2.90417	1.61147	24	13.3182	9.47716	11	17.8333	17.8333	21
		Venules versus Capillaries: Adjusted P value < 0.0001, Significantly different (P < 0.05)? Yes, P value summary: ****																							2	19.3792	14.4605	24	19.1818	14.8991	11	17.8333	17.8333	21
		Arterioles versus Capillaries: Adjusted P value < 0.0001, Significantly different (P < 0.05)? Yes, P value summary: ****																							2.25	22.3417	14.99	24	30.2364	23.7479	11	17.8333	17.8333	21
		Arterioles versus Venules: Adjusted P value > 0.9999, Significantly different (P < 0.05)? No, P value summary: ns (not significant)																							2.5	24.8083	15.033	24	26.6455	18.9578	11	17.8333	17.8333	21
																									2.75	32.5292	17.4614	24	37.0364	25.8974	11	17.8333	17.8333	21
																									3	53.2958	24.7904	24	45.8273	33.7086	11	17.8333	17.8333	21
																									3.25	55.1208	24.7863	24	82.1909	46.122	11	17.8333	17.8333	21
																									3.5	61.525	24.128	24	140.145	71.1016	11	22.4286	18.192	21
																									3.75	60.4042	23.0991	24	157.727	87.1322	11	22.4286	18.192	21
																									4	67.8542	24.1206	24	166.518	95.3527	11	22.4286	18.192	21
																									4.25	67.0792	23.4937	24	195.945	95.4423	11	22.4286	18.192	21
																									4.5	69.65	23.6017	24	204.736	103.5	11	22.4286	18.192	21
																									4.75	72.8292	24.3405	24	237.764	113.362	11	22.4286	18.192	21
																									5	74.625	24.4874	24	237.764	113.362	11	22.4286	18.192	21
																									5.25	75.725	23.8208	24	237.764	113.362	11	22.4286	18.192	21
																									5.5	78.8917	23.8791	24	247.918	114.681	11	22.4286	18.192	21
																									5.75	80.9958	24.1515	24	247.918	114.681	11	22.4286	18.192	21
																									6	83.4667	24.5341	24	247.918	114.681	11	22.4286	18.192	21
[truncated: 32 more columns]

## Sheet: Fig.5
Source Data Figure 5
b	Percentage of venules recruiting only intraluminal, only perivascular or both intraluminal and perivascular neutrophils.
	Time (hours)	0	0.25	0.5	0.75	1	1.25	1.5	1.75	2	2.25	2.5	2.75	3	3.25	3.5	3.75	4	4.25	4.5	4.75	5	5.25	5.5	5.75	6
	Intraluminal	0	0	0	0	0	0	9.09091	9.09091	9.09091	9.09091	9.09091	9.09091	9.09091	27.2727	45.4545	45.4545	45.4545	54.5455	54.5455	54.5455	54.5455	54.5455	54.5455	54.5455	54.5455
	Perivascular	0	0	0	0	9.09091	9.09091	9.09091	0	0	0	0	0	0	0	0	0	0	0	0	0	0	0	0	0	0
	Both	0	0	0	0	0	0	0	9.09091	9.09091	9.09091	9.09091	9.09091	9.09091	9.09091	9.09091	9.09091	9.09091	9.09091	9.09091	9.09091	9.09091	9.09091	9.09091	9.09091	9.09091
c	Numbers of intraluminal and perivascular neutrophils per square millimeter of venular endothelium during the first 6 hours of the infection. Each column corresponds to one vessel.
		Intravascular											Perivascular
	Time (hours)	V#1	V#2	V#3	V#4	V#5	V#6	V#7	V#8	V#9	V#10	V#11	V#1	V#2	V#3	V#4	V#5	V#6	V#7	V#8	V#9	V#10	V#11
	0	0	0	0	0	0	0	0	0	0	0	0	0	0	0	0	0	0	0	0	0	0	0
	0.25	0	0	0	0	0	0	0	0	0	0	0	0	0	0	0	0	0	0	0	0	0	0
	0.5	0	0	0	0	0	0	0	0	0	0	0	0	0	0	0	0	0	0	0	0	0	0
	0.75	0	0	0	0	0	0	0	0	0	0	0	0	0	0	0	0	0	0	0	0	0	0
	1	0	0	0	0	0	0	0	0	0	0	0	0	0	0	0	0	0	0	0	0	0	32.2
	1.25	0	0	0	0	0	0	0	0	0	0	0	0	0	0	0	0	0	0	0	0	0	64.5
	1.5	0	0	0	0	0	0	0	0	0	0	0	0	0	0	0	0	0	0	0	0	0	64.5
	1.75	0	0	0	0	0	0	49.8	0	0	0	32.2	0	0	0	0	0	0	0	0	0	0	64.5
	2	0	0	0	0	0	0	49.8	0	0	0	64.5	0	0	0	0	0	0	0	0	0	0	96.7
	2.25	0	0	0	0	0	0	74.7	0	0	0	96.7	0	0	0	0	0	0	0	0	0	0	161.2
	2.5	0	0	0	0	0	0	99.7	0	0	0	96.7	0	0	0	0	0	0	0	0	0	0	96.7
	2.75	0	0	0	0	0	0	149.5	0	0	0	128.9	0	0	0	0	0	0	0	0	0	0	128.9
	3	0	0	0	0	0	0	149.5	0	0	0	225.6	0	0	0	0	0	0	0	0	0	0	128.9
	3.25	0	0	0	0	0	0	149.5	0	223.4	47.7	257.9	0	0	0	0	0	0	0	0	0	0	225.6
	3.5	0	0	0	30.1	0	181.7	149.5	0	335.1	71.6	548	0	0	0	0	0	0	0	0	0	0	225.6
	3.75	0	0	0	30.1	0	181.7	149.5	0	335.1	71.6	709.1	0	0	0	0	0	0	0	0	0	0	257.9
	4	0	0	0	30.1	0	181.7	149.5	0	335.1	71.6	805.8	0	0	0	0	0	0	0	0	0	0	257.9
	4.25	0	0	0	30.1	142	363.4	149.5	0	335.1	71.6	805.8	0	0	0	0	0	0	0	0	0	0	257.9
	4.5	0	0	0	30.1	142	363.4	149.5	0	335.1	71.6	805.8	0	0	0	0	0	0	0	0	0	0	354.6
	4.75	0	0	0	30.1	142	726.7	149.5	0	335.1	71.6	805.8	0	0	0	0	0	0	0	0	0	0	354.6
	5	0	0	0	30.1	142	726.7	149.5	0	335.1	71.6	805.8	0	0	0	0	0	0	0	0	0	0	354.6
	5.25	0	0	0	30.1	142	726.7	149.5	0	335.1	71.6	805.8	0	0	0	0	0	0	0	0	0	0	354.6
	5.5	0	0	0	30.1	142	726.7	149.5	0	446.8	71.6	805.8	0	0	0	0	0	0	0	0	0	0	354.6
	5.75	0	0	0	30.1	142	726.7	149.5	0	446.8	71.6	805.8	0	0	0	0	0	0	0	0	0	0	354.6
	6	0	0	0	30.1	142	726.7	149.5	0	446.8	71.6	805.8	0	0	0	0	0	0	0	0	0	0	354.6
	Statistics:
		Intravascular			Perivascular
	Time (Hours)	Mean	SEM	N	Mean	SEM	N
	0	0	0	11	0	0	11
	0.25	0	0	11	0	0	11
	0.5	0	0	11	0	0	11
	0.75	0	0	11	0	0	11
	1	0	0	11	2.92727	2.92727	11
	1.25	0	0	11	5.86364	5.86364	11
	1.5	0	0	11	5.86364	5.86364	11
	1.75	7.45455	5.13951	11	5.86364	5.86364	11
	2	10.3909	7.04054	11	8.79091	8.79091	11
	2.25	15.5818	10.5573	11	14.6545	14.6545	11
	2.5	17.8545	11.9789	11	8.79091	8.79091	11
	2.75	25.3091	17.0346	11	11.7182	11.7182	11
	3	34.1	23.4433	11	11.7182	11.7182	11
	3.25	61.6818	30.0294	11	20.5091	20.5091	11
	3.5	119.636	53.6446	11	20.5091	20.5091	11
	3.75	134.282	65.9314	11	23.4455	23.4455	11
	4	143.073	73.7216	11	23.4455	23.4455	11
	4.25	172.5	74.7659	11	23.4455	23.4455	11
	4.5	172.5	74.7659	11	32.2364	32.2364	11
	4.75	205.527	89.1163	11	32.2364	32.2364	11
	5	205.527	89.1163	11	32.2364	32.2364	11
	5.25	205.527	89.1163	11	32.2364	32.2364	11
	5.5	215.682	91.1482	11	32.2364	32.2364	11
	5.75	215.682	91.1482	11	32.2364	32.2364	11
	6	215.682	91.1482	11	32.2364	32.2364	11

## Sheet: Fig.6
Source Data Figure 6
b	Percentage of arterioles recruiting only intraluminal, only perivascular or both intraluminal and perivascular neutrophils.
	Time (hours)	0	0.25	0.5	0.75	1	1.25	1.5	1.75	2	2.25	2.5	2.75	3	3.25	3.5	3.75	4	4.25	4.5	4.75	5	5.25	5.5	5.75	6
	Intraluminal	0	0	0	0	0	4.16667	8.33333	8.33333	8.33333	12.5	12.5	8.33333	20.8333	25	25	20.8333	20.8333	20.8333	20.8333	20.8333	20.8333	20.8333	20.8333	20.8333	20.8333
	Perivascular	0	0	0	0	0	0	4.16667	4.16667	4.16667	4.16667	8.33333	12.5	12.5	12.5	16.6667	16.6667	16.6667	20.8333	20.8333	20.8333	20.8333	29.1667	29.1667	29.1667	29.1667
	Both	0	0	0	0	0	0	0	0	4.16667	4.16667	4.16667	16.6667	16.6667	16.6667	16.6667	20.8333	20.8333	20.8333	20.8333	20.8333	20.8333	20.8333	20.8333	20.8333	20.8333
c	Numbers of intraluminal and perivascular neutrophils per square millimeter of arteriolar endothelium during the first 6 hours of the infection. Each column corresponds to one vessel.
		Intravascular																								Perivascular
	Time (hours)	V#1	V#2	V#3	V#4	V#5	V#6	V#7	V#8	V#9	V#10	V#11	V#12	V#13	V#14	V#15	V#16	V#17	V#18	V#19	V#20	V#21	V#22	V#23	V#24	V#1	V#2	V#3	V#4	V#5	V#6	V#7	V#8	V#9	V#10	V#11	V#12	V#13	V#14	V#15	V#16	V#17	V#18	V#19	V#20	V#21	V#22	V#23	V#24
	0	0	0	0	0	0	0	0	0	0	0	0	0	0	0	0	0	0	0	0	0	0	0	0	0	0	0	0	0	0	0	0	0	0	0	0	0	0	0	0	0	0	0	0	0	0	0	0	0
	0.25	0	0	0	0	0	0	0	0	0	0	0	0	0	0	0	0	0	0	0	0	0	0	0	0	0	0	0	0	0	0	0	0	0	0	0	0	0	0	0	0	0	0	0	0	0	0	0	0
	0.5	0	0	0	0	0	0	0	0	0	0	0	0	0	0	0	0	0	0	0	0	0	0	0	0	0	0	0	0	0	0	0	0	0	0	0	0	0	0	0	0	0	0	0	0	0	0	0	0
	0.75	0	0	0	0	0	0	0	0	0	0	0	0	0	0	0	0	0	0	0	0	0	0	0	0	0	0	0	0	0	0	0	0	0	0	0	0	0	0	0	0	0	0	0	0	0	0	0	0
	1	0	0	0	0	0	0	0	0	0	0	0	0	0	0	0	0	0	0	0	0	0	0	0	0	0	0	0	0	0	0	0	0	0	0	0	0	0	0	0	0	0	0	0	0	0	0	0	0
	1.25	0	0	0	0	0	0	0	0	0	0	0	0	0	0	0	0	0	0	0	26.5	0	0	0	0	0	0	0	0	0	0	0	0	0	0	0	0	0	0	0	0	0	0	0	0	0	0	0	0
	1.5	0	0	0	0	0	0	0	0	0	0	0	0	0	21.1	0	0	0	0	0	26.5	0	0	0	0	0	0	0	0	0	0	0	0	0	0	22.1	0	0	0	0	0	0	0	0	0	0	0	0	0
	1.75	0	0	0	0	0	0	0	0	0	0	0	0	0	21.1	0	0	0	0	0	26.5	0	0	0	0	0	0	0	0	0	0	0	0	0	0	22.1	0	0	0	0	0	0	0	0	0	0	0	0	0
	2	0	0	0	0	0	0	0	0	0	0	0	0	0	21.1	0	342.3	0	0	0	26.5	0	0	0	0	0	0	0	0	0	0	0	0	0	0	22.1	0	0	0	0	0	0	0	0	53.1	0	0	0	0
	2.25	0	0	0	0	0	0	18.1	0	0	0	0	0	0	21.1	0	342.3	0	0	0	26.5	0	0	0	0	0	0	0	0	0	0	0	0	0	0	22.1	0	0	0	0	0	0	0	0	106.1	0	0	0	0
	2.5	0	0	0	0	0	0	18.1	0	0	0	0	0	0	21.1	0	342.3	0	0	0	26.5	0	0	0	0	0	0	0	0	0	0	0	0	59.2	0	22.1	0	0	0	0	0	0	0	0	106.1	0	0	0	0
	2.75	0	0	0	0	0	0	18.1	0	0	0	0	0	0	21.1	0	342.3	0	12.6	0	26.5	0	0	0	0	0	0	0	0	0	0	9	0	59.2	0	22.1	0	0	0	0	0	0	12.6	18.4	238.7	0	0	0	0
	3	9.8	0	0	0	0	23.7	18.1	7.3	0	0	0	59.1	0	21.1	0	513.4	0	12.6	0	26.5	0	0	0	0	0	0	0	0	0	39.5	9	0	49.4	0	22.1	0	0	0	0	0	0	75.7	73.5	318.3	0	0	0	0
	3.25	9.8	0	0	0	0	23.7	18.1	7.3	0	0	0	59.1	0	21.1	0	513.4	0	12.6	0	26.5	0	0	0	8.4	0	0	0	0	0	55.3	9	0	69.1	0	22.1	0	0	0	0	0	0	75.7	73.5	318.3	0	0	0	0
	3.5	9.8	0	0	0	0	23.7	18.1	7.3	0	0	0	59.1	0	21.1	0	513.4	0	12.6	0	26.5	0	0	0	8.4	0	0	0	0	0	63.2	9	0	98.7	42.6	44.2	0	0	0	0	0	0	88.3	165.4	265.3	0	0	0	0
	3.75	9.8	0	0	0	0	23.7	18.1	7.3	0	0	0	59.1	0	21.1	0	513.4	0	12.6	0	26.5	0	0	0	8.4	0	0	0	0	0	86.8	9	0	108.6	42.6	44.2	0	0	0	0	0	0	88.3	238.8	106.1	0	0	0	25.2
	4	9.8	0	0	0	0	23.7	18.1	7.3	0	0	0	59.1	0	21.1	0	513.4	0	37.8	0	26.5	0	0	0	25.2	0	0	0	0	0	94.7	9	0	108.6	42.6	88.4	0	0	0	0	0	0	100.9	294	106.1	0	0	0	42.1
	4.25	9.8	0	0	0	0	23.7	18.1	7.3	0	0	0	59.1	0	21.1	0	513.4	0	37.8	0	26.5	0	0	0	25.2	0	0	0	0	0	94.7	9	0	108.6	42.6	88.4	0	0	0	0	0	0	100.9	257.2	106.1	9.8	0	0	50.5
	4.5	9.8	0	0	0	0	23.7	18.1	7.3	0	0	0	59.1	0	21.1	0	513.4	0	37.8	0	26.5	0	0	0	25.2	0	0	0	0	0	94.7	9	0	108.6	42.6	88.4	0	0	0	0	0	0	126.1	257.2	106.1	29.4	0	0	67.3
	4.75	9.8	0	0	0	0	23.7	18.1	7.3	0	0	0	59.1	0	21.1	0	513.4	0	37.8	0	26.5	0	0	0	25.2	0	0	0	0	0	94.7	9	0	148.1	42.6	88.4	0	0	0	0	0	0	126.1	294	106.1	29.4	0	0	67.3
	5	9.8	0	0	0	0	23.7	18.1	7.3	0	0	0	59.1	0	21.1	0	513.4	0	37.8	0	26.5	0	0	0	25.2	0	0	0	0	0	94.7	9	0	148.1	42.6	110.5	0	0	0	0	0	0	138.8	294	106.1	29.4	0	0	75.7
	5.25	9.8	0	0	0	0	23.7	18.1	7.3	0	0	0	59.1	0	21.1	0	513.4	0	37.8	0	26.5	0	0	0	25.2	0	0	0	0	0	94.7	9	0	148.1	42.6	132.6	0	0	0	0	0	0	138.8	257.2	106.1	29.4	9.1	32	75.7
	5.5	19.6	0	0	0	0	23.7	18.1	7.3	0	0	0	59.1	0	21.1	0	513.4	0	37.8	0	26.5	0	0	0	25.2	0	0	0	0	0	94.7	9	0	148.1	42.6	154.7	0	0	0	0	0	0	138.8	257.2	106.1	39.2	18.2	32	101
	5.75	19.6	0	0	0	0	23.7	18.1	7.3	0	0	0	59.1	0	21.1	0	513.4	0	37.8	0	26.5	0	0	0	42.1	0	0	0	0	0	94.7	9	0	148.1	42.6	154.7	0	0	0	0	0	0	138.8	257.2	106.1	39.2	18.2	32	134.6
	6	19.6	0	0	0	0	23.7	18.1	7.3	0	0	0	59.1	0	21.1	0	513.4	0	37.8	0	26.5	0	0	0	42.1	0	0	0	0	0	110.5	9	0	157.9	42.6	154.7	0	0	0	0	0	0	138.8	257.2	106.1	39.2	18.2	32	168.3
	Statistics:
		Intravascular			Perivascular
	Time (Hours)	Mean	SEM	N	Mean	SEM	N
	0	0	0	24	0	0	24
	0.25	0	0	24	0	0	24
	0.5	0	0	24	0	0	24
	0.75	0	0	24	0	0	24
	1	0	0	24	0	0	24
	1.25	1.10417	1.10417	24	0	0	24
	1.5	1.98333	1.3812	24	0.920833	0.920833	24
	1.75	1.98333	1.3812	24	0.920833	0.920833	24
	2	16.2458	14.2431	24	3.13333	2.35922	24
	2.25	17	14.2257	24	5.34167	4.47635	24
	2.5	17	14.2257	24	7.80833	4.99764	24
	2.75	17.525	14.2081	24	15	10.0856	24
	3	28.8167	21.2596	24	24.4792	13.6358	24
	3.25	29.1667	21.2418	24	25.9583	13.7708	24
	3.5	29.1667	21.2418	24	32.3625	13.3234	24
	3.75	29.1667	21.2418	24	31.2333	11.7707	24
	4	30.9167	21.2124	24	36.9333	13.9474	24
	4.25	30.9167	21.2124	24	36.1583	12.7213	24
	4.5	30.9167	21.2124	24	38.725	12.9928	24
	4.75	30.9167	21.2124	24	41.9042	14.5871	24
	5	30.9167	21.2124	24	43.7042	14.9104	24
	5.25	30.9167	21.2124	24	44.8042	13.8952	24
	5.5	31.325	21.1987	24	47.5667	14.2566	24
	5.75	32.0292	21.2015	24	48.9667	14.5505	24
	6	32.0292	21.2015	24	51.4375	15.1898	24

## Sheet: Fig.7
Source Data Figure 7
d	Numbers of neutrophils per square millimeter of venular endothelium during the first 4 hours of the infection in presence of anti-E-Selectin blocking antibody or isotype control. Each column corresponds to one vessel.
		Isotype control antibody								Anti-E-Selectin blocking antibody
	Time (hours)	V#1	V#2	V#3	V#4	V#5	V#6	V#7	V#8	V#1	V#2	V#3	V#4	V#5	V#6	V#7	V#8	V#9	V#10	V#11	V#12	V#13	V#14	V#15	V#16	V#17	V#18	V#19	V#20	V#21	V#22
	0.00	0	0	0	0	0	0	0	0	0	0	0	0	0	0	0	0	0	0	0	0	0	0	0	0	0	0	0	0	0	0
	0.50	6.5	35.3	0	0	0	0	0	0	0	0	0	0	0	38.8	0	0	0	0	0	0	15.3	0	0	28.4	0	0	0	0	0	0
	1.00	6.5	23.6	0	0	0	0	0	0	0	0	0	0	0	38.8	0	0	0	0	0	0	0	0	14.7	14.2	0	0	0	0	0	0
	1.50	6.5	11.8	0	0	0	86.7	77.4	0	0	0	0	0	0	271.4	0	0	0	23.6	0	0	0	0	14.7	0	0	101.8	0	0	46.3	0
	2.00	26.1	35.3	286.5	0	0	86.7	77.4	61.2	18	0	0	0	0	387.7	0	0	0	23.6	0	0	0	0	14.7	0	0	0	0	0	23.2	0
	2.50	32.6	58.9	409.3	44	237.4	86.7	0	0	18	0	0	0	0	387.7	0	0	0	47.2	0	0	0	0	14.7	0	0	0	0	0	92.7	0
	3.00	110.9	106	409.3	0	59.3	86.7	0	306.1	18	26.3	0	0	0	581.5	0	0	0	47.2	0	0	0	0	14.7	0	0	50.9	0	0	92.7	0
	3.50	163.1	117.8	409.3	0	237.4	43.4	0	367.3	36	26.3	0	0	0	581.5	0	0	78.5	47.2	0	0	0	0	0	14.2	0	50.9	0	0	139	0
	4.00	176.2	141.4	409.3	0	237.4	173.5	0	367.3	90	26.3	0	0	0	581.5	0	0	78.5	47.2	0	0	0	0	0	14.2	0	50.9	0	0	139	0
	Statistics:
		Isotype control			Anti-E-Selectin				Two-tailed Two-way ANOVA test:
	Time (Hours)	Mean	SEM	N	Mean	SEM	N			Time versus Treatment: P value < 0.0001, Significantly different (P < 0.05)? Yes, P value summary: ****
	0.00	0	0	8	0	0	22
	0.50	5.225	4.37104	8	3.75	2.20031	22
	1.00	3.7625	2.94582	8	3.07727	1.9266	22
	1.50	22.8	13.0455	8	20.8091	12.9444	22
	2.00	71.65	32.7852	8	21.2364	17.5332	22
	2.50	108.612	50.6206	8	25.4682	17.8621	22
	3.00	134.787	51.8326	8	37.7864	26.3745	22
	3.50	167.287	56.264	8	44.2545	26.6266	22
	4.00	188.137	52.9102	8	46.7091	26.7034	22

## Sheet: SupFig.1
Source Data Supplementary Figure 1
a	Bacterial colony forming unit (CFU) counts per milligram of dissociated skin biopsies collected from either the human xenografts or contralateral mouse skin at the indicated times post-infection.
	Each value corresponds to one mouse.
	3h										6h								16h										24h
	Mouse skin					Human graft					Mouse skin				Human graft				Mouse skin					Human graft					Mouse skin					Human graft
	N=1	N=2	N=3	N=4	N=5	N=1	N=2	N=3	N=4	N=5	N=1	N=2	N=3	N=4	N=1	N=2	N=3	N=4	N=1	N=2	N=3	N=4	N=5	N=1	N=2	N=3	N=4	N=5	N=1	N=2	N=3	N=4	N=5	N=1	N=2	N=3	N=4	N=5
	99.1736	11	0	0	0	22900.8	18750	18932	1820000	102679	21	0	0	0	148528	49800	31923.1	19293.5	0	17.3529	0	0	0	117.284	17147.7	714.286	54761.9	47727.3	0	0	0	8.06452	0	113690	18254	41.6667	-	6329.11
	55.5556	0	68.4932	14.5631	0	61165	5589.89	26439.8	2220000	22727.3	19	0	13.1579	0	18219.9	34215.7	35454.5	54920	13.6364	0	0	0	0	10195.4	62896.8	10256.4	52604.2	39534.9	0	0	0	0	0	-	2422.62	1080.25	10937.5	-
	-	-	-	-	-	60655.7	110040	67083.3	19293.5	30952.4	0	20	0	31.9489	48446.6	36631.6	92000	35729.2	-	-	-	0	0	43647.5	10016.9	42982.5	25882.4	1612.9	0	0	8.92857	18.9873	0	18012.9	19753	-	3500	2928.18
	-	-	-	-	-	19230.8	109516	-	-	-	-	-	-	-	-	-	-	-	-	-	-	-	-	2772.28	4661.02	59803.9	-	-	-	-	-	-	-	-	-	-	-	-
	Statistics:
	Two-tailed Kruskal-Wallis test with Dunn’s correction for multiple comparisons per time point.
		3h: Mse versus Hm: adjusted P value < 0.0001, Significantly different (P < 0.05)? Yes, P value summary: ****
		6h: Mse versus Hm: adjusted P value < 0.0001, Significantly different (P < 0.05)? Yes, P value summary: ****
		16h: Mse versus Hm: adjusted P value < 0.0001, Significantly different (P < 0.05)? Yes, P value summary: ****
		24h: Mse versus Hm: adjusted P value = 0.0011, Significantly different (P < 0.05)? Yes, P value summary: **
b	Bacterial colony forming unit (CFU) counts per millilitre of blood collected from infected mice for the indicated times.
	Each value corresponds to one mouse bled 5 min and either 3h, 6h, 16h or 24h post-infection.
	5min	3h	6h	16h	24h
	896000	-	208100	-	-		Statistics:
	690000	-	452500	-	-		Two-tailed Kruskal-Wallis test with Dunn’s correction for multiple comparisons (each time point versus 5 min [=injected inoculum]).
	820800	-	19000	-	19000			5 min versus 3h: adjusted P value > 0.9999, Significantly different (P < 0.05)? No, P value summary: ns (not significant)
	854000	-	260500	-	260500			5 min versus 6h: adjusted P value < 0.0001, Significantly different (P < 0.05)? Yes, P value summary: ****
	514600	-	8100	-	8100			5 min versus 16h: adjusted P value < 0.0001, Significantly different (P < 0.05)? Yes, P value summary: ****
	302200	-	583000	-	8600			5 min versus 24h: adjusted P value < 0.0001, Significantly different (P < 0.05)? Yes, P value summary: ****
	703600	-	744600	-	4950
	868000	-	473000	-	-
	1024200	-	-	2550	-
	1638600	-	-	380400	-
	1058800	-	-	447500	-
	370000	-	120000	-	-
	302000	-	157000	-	-
	326000	-	158000	-	-
	1280000	-	-	-	1000
	1410000	-	-	-	35000
	770000	-	-	-	210000
	768000	-	-	-	18000
	1860000	-	-	-	190000
	1170000	-	-	-	670000
	757000	-	500000	-	-
	1436000	-	470000	-	-
	792000	-	650000	-	-
	752000	-	630000	-	-
	726000	-	200000	-	-
	3440000	2440000	-	-	-
	4780000	2830000	-	-	-
	3970000	2830000	-	-	-
	2900000	-	-	-	3000
	1840000	-	-	-	3000
	2340000	-	-	-	2000
	2580000	-	448000	-	-
	1840000	-	992000	-	-
	2580000	-	240000	-	-
	1930000	-	446000	-	-
	2780000	-	434000	-	-
	2610000	-	278000	-	-
	1660000	-	-	4000	-
	3250000	-	-	3000	-
	1070000	-	-	69000	-
	2500000	1400000	-	-	-
	2120000	1780000	-	-	-
	2110000	309000	-	-	-
	2560000	500000	-	-	-
	2350000	115000	-	-	-
	1150000	-	-	668000	-
	1140000	-	-	4000	-
	1100000	-	-	23000	-
	2090000	750000	-	-	-
	1400000	1510000	-	-	-
	1140000	720000	-	-	-
	1500000	1490000	-	-	-
	1770000	1070000	-	-	-
	710000	170000	-	-	-
	2070000	1820000	-	-	-
	2350000	2220000	-	-	-
	420000	-	-	27000	-
	370000	-	-	4000	-
	420000	-	-	2000	-
	700000	60000	-	-	-
	1040000	290000	-	-	-
	790000	2660000	-	-	-
	400000	1220000	-	-	-
	400000	4600000	-	-	-
	1190000	1330000	-	-	-
	2220000	-	-	414000	-
	2250000	-	-	1040000	-
	1900000	-	-	766000	-
	2270000	-	-	462000	-
	2940000	-	-	808000	-
	2440000	-	-	129000	-
	2400000	-	-	3000	-
	3090000	-	-	1	-
d	Videos obtained from intravital imaging were used to quantify the percentage of vessels effectively recruiting at least one neutrophil during the first 6 hours of the infection.
	Time (h)	0	0.25	0.5	0.75	1	1.25	1.5	1.75	2	2.25	2.5	2.75	3	3.25	3.5	3.75	4	4.25	4.5	4.75	5	5.25	5.5	5.75	6
	%	1.78571	1.78571	1.78571	1.78571	3.57143	5.35714	8.92857	10.7143	12.5	14.2857	16.0714	19.6429	26.7857	32.1429	39.2857	39.2857	39.2857	42.8571	42.8571	42.8571	42.8571	46.4286	46.4286	46.4286	46.4286

## Sheet: SupFig.2
Source Data Supplementary Figure 2
a	Measurements of murine cytokine levels in whole dissociated human xenografts harvested from non-infected and infected mice at the indicated time points post-infection (p.i.).
	Each value corresponds to one mouse.
		Murine IL-6 (ng/mg of skin)													Statistics:
	Time p.i.	Non-Infected						Infected							Two-tailed Kruskal-Wallis test with Dunn’s correction for multiple comparisons:
	6h	120	100	100	100	100	100	100	157.766	599.185	100	1545.45	307.979			Non-Infected versus Infected at 6h: Adjusted P value = 0.5149, Significantly different (P < 0.05)? No, P value summary: ns (not significant)
	16h	120	100	100	100	-	-	10348	3606.72	3667.37	20865	-	-			Non-Infected versus Infected at 16h: Adjusted P value = 0.0395, Significantly different (P < 0.05)? Yes, P value summary: *
	24h	120	100	100	100	100	-	12758.2	8532.85	25031	77428.6	132297	-			Non-Infected versus Infected at 24h: Adjusted P value = 0.0017, Significantly different (P < 0.05)? Yes, P value summary: **
		Murine TNF (ng/mg of skin)
	Time p.i.	Non-Infected						Infected
	6h	1.1	1.1	1.1	1.1	1.1	1.1	1.1	1.1	50.5435	1.1	1.1	1.1			Non-Infected versus Infected at 6h: Adjusted P value > 0.9999, Significantly different (P < 0.05)? No, P value summary: ns (not significant)
	16h	1.1	1.1	1.1	1.1	-	-	50.9158	1.1	15.4774	42.8707	-	-			Non-Infected versus Infected at 16h: Adjusted P value = 0.1602, Significantly different (P < 0.05)? No, P value summary: ns (not significant)
	24h	1.1	1.1	1.1	1.1	1.1	-	110	19.1971	56.8111	665.306	1022.52	-			Non-Infected versus Infected at 24h: Adjusted P value = 0.0008, Significantly different (P < 0.05)? Yes, P value summary: ***
		Murine CXCL1 (ng/mg of skin)
	Time p.i.	Non-Infected						Infected
	6h	100	100	457.498	100	186.051	100	3543.53	3071.75	6213.12	8707.75	33490.5	19389.2			Non-Infected versus Infected at 6h: Adjusted P value = 0.0770, Significantly different (P < 0.05)? No, P value summary: ns (not significant)
	16h	100	236.652	100	100	-	-	25068.5	65410.7	23847	62600.6	-	-			Non-Infected versus Infected at 16h: Adjusted P value = 0.0111, Significantly different (P < 0.05)? Yes, P value summary: *
	24h	100	200	100	100	100	-	27566.1	35761	29747.4	40887.3	-	-			Non-Infected versus Infected at 24h: Adjusted P value = 0.0046, Significantly different (P < 0.05)? Yes, P value summary: **
		Murine CXCL2 (ng/mg of skin)
	Time p.i.	Non-Infected						Infected
	6h	142.491	177.348	100	100	122.283	100	809.012	1339.94	3075.31	2985.83	4183.53	3814.89			Non-Infected versus Infected at 6h: Adjusted P value = 0.1642, Significantly different (P < 0.05)? No, P value summary: ns (not significant)
	16h	100	101.969	100	100	-	-	25307.5	23688.5	20156	55513.3	-	-			Non-Infected versus Infected at 16h: Adjusted P value = 0.0048, Significantly different (P < 0.05)? Yes, P value summary: **
	24h	100	100	100	267.665	100	-	22343.2	20400.3	24555.6		74280.4	-			Non-Infected versus Infected at 24h: Adjusted P value = 0.0036, Significantly different (P < 0.05)? Yes, P value summary: **
b	Measurements of human cytokine levels in whole dissociated human xenografts harvested from non-infected and infected mice 24h post-infection (p.i.).
	Each value corresponds to one mouse.
		Human IL-6 (pg/mg of skin)													Statistics:
	Time p.i.	Non-Infected						Infected							Two-tailed Mann-Whitney test:
	24h	1	1	1	-	-	-	568.827	170.353	12.0168	25.4188	43.8441	-			Non-Infected versus Infected: Adjusted P value = 0.0357, Significantly different (P < 0.05)? Yes, P value summary: *
		Human TNF (ng/mg of skin)
	Time p.i.	Non-Infected						Infected
	24h	100	100	100	-	-	-	9007.77	1038.53	868.932	625.882	604.321	-			Non-Infected versus Infected: Adjusted P value = 0.0357, Significantly different (P < 0.05)? Yes, P value summary: *
		Human IL-1b (pg/mg of skin)
	Time p.i.	Non-Infected						Infected
	24h	1	1	1	-	-	-	107.99	8.96	2.3	2.33	6.13	-			Non-Infected versus Infected: Adjusted P value = 0.0357, Significantly different (P < 0.05)? Yes, P value summary: *
		Human IL-82 (pg/mg of skin)
	Time p.i.	Non-Infected						Infected
	24h	14.02	1.13	1.37	-	-	-	321.72	166.55	58.87	88.79	165.93	-			Non-Infected versus Infected: Adjusted P value = 0.0357, Significantly different (P < 0.05)? Yes, P value summary: *

## Sheet: SupFig.3
Source Data Supplementary Figure 3
a	Percentage of blood circulating neutrophils among live cells in non-infected mice pretreated for 24h with either the isotype control																						d	Bacterial colony forming unit (CFU) counts per milligram of dissociated human xenografts collected from mice pre-treated with either the isotype control
	antibody or the neutrophil-depleting antibody (anti-Ly-6G, clone 1A8). Each value corresponds to one mouse.																							antibody or the neutrophil-depleting antibody (anti-Ly-6C, clone 1A8) and infected for the indicated times. Each value corresponds to one mouse.
	Isotype control				Neutrophil-depleting antibody (1A8)																			3h				24h
	N=1	N=2	N=3	N=4	N=1	N=2	N=3	N=4																Isotype control		Neutro depletion		Isotype control			Neutro depletion
	29.3	68.1	20.6	44.6	3.31	4.41	1.13	5.73																N=1	N=2	N=1	N=2	N=1	N=2	N=3	N=1	N=2	N=3
	64.9	11.4	18.6	80.8	7.92	1.02	0.74	6.83																17333	27345	35891	17949	1038	100	13616	61076	87500	73477
	78.1	-	-	73.6	2.64	-	-	-																26372	23008	19158	14384	17857	812	19521	29767	29961	72147
																												100	1950	19001	68440	45855	162927
	Statistics:																											-	-	-	33000	207574	102284
	Two-tailed Unpaired t test																											-	-	-	-	-	122699
		Control versus Neutro depletion: P value = 0.0001, Significantly different (P < 0.05)? Yes, P value summary: ***
																								Statistics:
																								Two-tailed Kruskal-Wallis test with Dunn’s correction for multiple comparisons per time point.
																									3h: Control versus Neutro depletion: adjusted P value > 0.9999, Significantly different (P < 0.05)? No, P value summary: ns (not significant)
																									24h: Control versus Neutro depletion: adjusted P value < 0.0001, Significantly different (P < 0.05)? Yes, P value summary: ****
b	Bacterial colony forming unit (CFU) counts per milliliter of blood form mice pre-treated with either the isotype control antibody or the neutrophil-depleting																						e	Quantification of vascular damage upon mouse infection (3h or 24h) following either the injection of the neutrophil-specific depletion antibody (anti-Ly-6G, clone 1A8) or an isotype control antibody 24h prior to mouse infection.
	antibody (anti-Ly-6C, clone 1A8) and infected for the indicated times. Each value corresponds to one mouse bled 5 min and either 3h or 24h post-infection.																							Each value corresponds to the percentage of vessels per caterogy, per mouse and per time point.
	5 min								3h						24h										Congested vessels					Breached vessels
	Isotype control				Neutro depletion				Isotype control			Neutro depletion			Isotype control			Neutro depletion							3h		24h			3h		24h
	N=0	N=1	N=2	N=3	N=0	N=1	N=2	N=3	N=1	N=2	N=3	N=1	N=2	N=3	N=1	N=2	N=3	N=1	N=2	N=3					INF + N	INF - N	INF + N	INF - N		INF + N	INF - N	INF + N	INF - N		Legend:
	800000	3220000	1240000	3400000	1750000	2740000	2740000	800000	2340000	1460000	630000	7350000	2550000	8280000	-	-	-	-	-	-				N=1	31.19	50	57.32	61.88		0	3.13	6.1	11.66		INF + N = infected animals without neutrophil depletion
	1160000	1120000	3400000	1490000	1790000	2220000	2220000	560000	1600000	-	-	2200000	-	-	-	200000	10000	-	90000	180000				N=2	29.41	26.76	79.59	64		0	5.63	2.04	13		INF - N = infected animals upon neutrophil depletion
	-	2740000	1490000	1370000	1080000	2320000	2320000	910000	-	-	-	-	-	-	10000	20000	780000	10000	180000	20000				N=3	64.58	45.71	82.22	65.31		2.08	8.57	2.22	11.22
	-	-	1240000	1270000	-	-	1280000	-	-	-	-	-	-	-	-	1210000	10000	-	30000	-					34.78	-	-	-		0	-	-	-
	Statistics:
	Kruskal-Wallis test with Dunn’s correction for multiple comparisons per time point.
		5 min: Control versus Neutro depletion: adjusted P value > 0.9999, Significantly different (P < 0.05)? No, P value summary: ns (not significant)
		3h: Control versus Neutro depletion: adjusted P value = 0.4241, Significantly different (P < 0.05)? No, P value summary: ns (not significant)
		24h: Control versus Neutro depletion: adjusted P value > 0.9999, Significantly different (P < 0.05)? No, P value summary: ns (not significant)
c	Flow cytometry analysis of neutrophil numbers per milligram of human xenografts collected from mice pre-treated with either the isotype control antibody or the neutrophil-depleting
	antibody (anti-Ly-6C, clone 1A8) and infected for 24 hours. Each value corresponds to one mouse.
	Isotype control					Neutro depletion
	N=1	N=2	N=3	N=4	N=5	N=1	N=2	N=3	N=4	N=5
	467	1603	2697	2721	515	156	146	201	241	297
	2330	1415	2508	2717	1000	99	366	160	506	-
	489	936	2850	1736	323	137	49	162	354	137
	326	1101	4477	-	-	33	-	-	-	-
	1631	-	-	-	-	-	-	-	-	-
	Statistics:
	Two-tailed Man-Whitney test:
		Control versus Neutro depletion: P value < 0.0001, Significantly different (P < 0.05)? Yes, P value summary: ****

[truncated: 1 more sheets: SupFig.5]
